# Supplementary material for: Anticancer Effect of Heparin–Taurocholate Conjugate on Orthotopically Induced Exocrine and Endocrine Pancreatic Cancer
Source: Cancers (Basel). 2021 Nov 18;13(22):5775. doi: 10.3390/cancers13225775 (PMC8616444; doi:10.3390/cancers13225775)
Supplement: Supplementary file 1 [file cancers-13-05775-s001.zip]

Archive with 1 entries (1 files):
- cancers-1438205-supplementary.pdf
